# Supplementary material for: Antibacterial Activities and Underlying Mechanisms of the Compound SYAUP-491 against Xanthomonas oryzae pv. oryzae
Source: Molecules. 2024 Mar 21;29(6):1413. doi: 10.3390/molecules29061413 (PMC10974988; doi:10.3390/molecules29061413)
Supplement: Supplementary file 1 [file molecules-29-01413-s001.zip]

Archive with 2 entries (2 files):
- Figure S1. 1H NMR spectrum of compound SYAUP-491.pdf
- Figure S2. HRMS spectrum of compound SYAUP-491.pdf
